# Supplementary material for: The Dynamic Distribution of Wolbachia and Rickettsia in AsiaII1 Bemisia tabaci
Source: Insects. 2023 Apr 21;14(4):401. doi: 10.3390/insects14040401 (PMC10144568; doi:10.3390/insects14040401)
Supplement: Supplementary file 1 [file insects-14-00401-s001.zip]

Archive with 1 entries (1 files):
- insects-2329605-supplementary.pdf
